# Supplementary material for: Polystyrene Microplastics Induce Sustained Cardiovascular Redox Imbalance and Alter Mitochondrial Quality Control
Source: Antioxidants (Basel). 2026 Jun 29;15(7):816. doi: 10.3390/antiox15070816 (PMC13405854; doi:10.3390/antiox15070816)
Supplement: Supplementary file 1 [file antioxidants-15-00816-s001.zip]

Archive with 1 entries (1 files):
- antioxidants-4292411-supplementary.pdf
